# Supplementary material for: Metabolite Biomarkers for Early Ischemic–Hypoxic Encephalopathy: An Experimental Study Using the NeoBase 2 MSMS Kit in a Rat Model
Source: Int J Mol Sci. 2024 Feb 7;25(4):2035. doi: 10.3390/ijms25042035 (PMC10888647; doi:10.3390/ijms25042035)
Supplement: Supplementary file 1 [file ijms-25-02035-s001.zip]

Archive with 3 entries (3 files):
- ijms-2782235-supplementary/Supplementary Figures and tables.pdf
- ijms-2782235-supplementary/Table S9.xlsx
- ijms-2782235-supplementary/Titles of supplementary tables.pdf
